# Supplementary material for: Understanding the aliya pulsed electric field dose-response relationship: Implications for ablation size, thermal load, and immune response in an orthotopic murine breast cancer model
Source: PLoS One. 2025 Feb 13;20(2):e0318440. doi: 10.1371/journal.pone.0318440 (PMC11824980; doi:10.1371/journal.pone.0318440)
Supplement: S1 Raw data — (ZIP) [file pone.0318440.s005.zip]

Archive with 8 entries (8 files):
- S4 Fig raw data.pdf
- Fig 3 raw data.pdf
- Fig 4 raw data.pdf
- Fig 5 raw data.pdf
- Fig 7 raw data.pdf
- Fig 8 raw data.pdf
- Fig 9 raw data.pdf
- Fig 10 raw data.pdf
